# Supplementary material for: The Association between Mental Health Symptoms and Quality and Safety of Patient Care before and during COVID-19 among Canadian Nurses
Source: Healthcare (Basel). 2022 Feb 7;10(2):314. doi: 10.3390/healthcare10020314 (PMC8871834; doi:10.3390/healthcare10020314)
Supplement: Supplementary file 1 [file healthcare-10-00314-s001.zip]

Archive with 1 entries (1 files):
- healthcare-1543502-supplementary.pdf
